# Supplementary material for: Occurrence of Encephalitozoon cuniculi and Encephalitozoon hellem in European Wild Rabbits (Oryctolagus cuniculus) in Southern Germany (Bavaria)
Source: Animals (Basel). 2024 Oct 7;14(19):2880. doi: 10.3390/ani14192880 (PMC11475994; doi:10.3390/ani14192880)
Supplement: Supplementary file 1 [file animals-14-02880-s001.zip]

Archive with 1 entries (1 files):
- animals-3221388-supplementary.pdf
